# Supplementary material for: Impact of palladium nanoparticles on plant and its fungal pathogen. A case study: Brassica napus–Plenodomus lingam
Source: AoB Plants. 2023 Feb 2;15(2):plad004. doi: 10.1093/aobpla/plad004 (PMC10037078; doi:10.1093/aobpla/plad004)
Supplement: plad004_suppl_Supplementary_Data [file plad004_suppl_supplementary_data.xlsx]

## Sheet: PdNPs spectrum
λ [nm]	Absorbance
799.999	0.095083
799.86	0.094095
799.582	0.096082
799.444	0.094074
799.166	0.093914
799.028	0.094362
798.75	0.094614
798.611	0.095434
798.334	0.095082
798.195	0.096588
798.056	0.09655
797.778	0.09415
797.64	0.096092
797.362	0.095442
797.223	0.096612
796.945	0.094963
796.807	0.095615
796.668	0.097417
796.39	0.096291
796.251	0.096599
795.973	0.096512
795.834	0.096296
795.556	0.095465
795.417	0.095591
795.139	0.095808
795	0.096649
794.862	0.094953
794.584	0.096692
794.445	0.095584
794.167	0.095158
794.028	0.097365
793.75	0.096578
793.611	0.095678
793.332	0.098616
793.193	0.098047
793.054	0.097529
792.776	0.09755
792.637	0.096296
792.359	0.096368
792.22	0.096628
791.941	0.098391
791.802	0.096437
791.663	0.098237
791.385	0.09714
791.246	0.098837
790.967	0.098284
790.828	0.097088
790.55	0.097098
790.41	0.097313
790.132	0.096656
789.993	0.099657
789.854	0.099462
789.575	0.098981
789.436	0.097009
789.157	0.095824
789.018	0.098639
788.739	0.098152
788.6	0.096722
788.461	0.098349
788.182	0.100153
788.043	0.098518
787.764	0.098638
787.625	0.100421
787.346	0.097485
787.206	0.100207
787.067	0.097662
786.788	0.099353
786.649	0.098578
786.37	0.10022
786.23	0.101486
785.951	0.09941
785.812	0.099974
785.533	0.098751
785.394	0.099582
785.254	0.099681
784.975	0.099944
784.835	0.100938
784.556	0.100826
784.417	0.099974
784.138	0.101669
783.998	0.100018
783.859	0.100714
783.579	0.100982
783.44	0.100734
783.161	0.100427
783.021	0.100874
782.742	0.100224
782.602	0.102067
782.462	0.102842
782.183	0.101502
782.043	0.101027
781.764	0.101072
781.624	0.099502
781.345	0.10157
781.205	0.101598
781.066	0.10204
780.786	0.101552
780.646	0.101782
780.367	0.102571
780.227	0.102163
779.947	0.10204
779.808	0.102809
779.668	0.100643
779.388	0.103126
779.248	0.101348
778.969	0.100631
778.829	0.102756
778.549	0.102454
778.409	0.104246
778.269	0.10349
777.99	0.101766
777.85	0.101345
777.57	0.103002
777.43	0.100343
777.15	0.102993
777.01	0.101309
776.73	0.103054
776.59	0.101245
776.45	0.102491
776.17	0.102928
776.03	0.103797
775.75	0.103706
775.61	0.105352
775.33	0.103589
775.19	0.101927
775.05	0.102159
774.77	0.104671
774.63	0.104193
774.35	0.103832
774.21	0.103923
774.07	0.103813
773.789	0.103457
773.649	0.10492
773.369	0.104978
773.229	0.104519
772.949	0.103385
772.808	0.104301
772.668	0.105545
772.388	0.105147
772.248	0.104222
771.967	0.102914
771.827	0.106786
771.547	0.104502
771.406	0.104983
771.266	0.104545
770.986	0.105201
770.845	0.105704
770.565	0.104628
770.424	0.106402
770.144	0.105
770.004	0.106646
769.863	0.104049
769.583	0.106011
769.442	0.104896
769.162	0.106179
769.021	0.106621
768.74	0.1058
768.6	0.106035
768.46	0.105486
768.179	0.107514
768.038	0.105892
767.758	0.106784
767.617	0.106735
767.336	0.1071
767.196	0.107108
767.055	0.106912
766.774	0.10697
766.634	0.106502
766.353	0.107458
766.212	0.106649
765.931	0.107211
765.791	0.10701
765.65	0.105751
765.369	0.106986
765.229	0.108853
764.947	0.107514
764.807	0.106933
764.666	0.107565
764.385	0.108156
764.244	0.108436
763.963	0.107434
763.822	0.107846
763.541	0.106404
763.4	0.108042
763.26	0.108391
762.978	0.108634
762.838	0.109673
762.556	0.108442
762.416	0.107085
762.134	0.109514
761.993	0.10868
761.853	0.109479
761.571	0.108814
761.43	0.109499
761.149	0.108564
761.008	0.109618
760.867	0.108715
760.586	0.111344
760.445	0.108569
760.163	0.109618
760.022	0.110547
759.741	0.109929
759.6	0.109784
759.459	0.109917
759.177	0.111792
759.036	0.107937
758.755	0.110038
758.614	0.109879
758.332	0.111353
758.191	0.110977
758.05	0.110053
757.768	0.110797
757.627	0.111481
757.345	0.111437
757.204	0.110806
757.063	0.112312
756.781	0.110522
756.64	0.11068
756.358	0.110905
756.217	0.111109
755.935	0.112827
755.794	0.112146
755.653	0.111557
755.37	0.112855
755.229	0.111463
754.947	0.11173
754.806	0.111805
754.665	0.113502
754.383	0.111466
754.242	0.112115
753.959	0.112295
753.818	0.11288
753.536	0.11194
753.395	0.111895
753.254	0.111668
752.971	0.113217
752.83	0.113039
752.547	0.113481
752.406	0.114102
752.265	0.113892
751.982	0.112876
751.841	0.1121
751.559	0.113342
751.417	0.112564
751.135	0.1141
750.994	0.114118
750.852	0.113602
750.569	0.112244
750.428	0.112882
750.145	0.114775
750.004	0.114493
749.863	0.113211
749.58	0.113676
749.439	0.1139
749.156	0.114924
749.014	0.114256
748.732	0.115837
748.59	0.114128
748.449	0.115137
748.166	0.115676
748.024	0.115615
747.741	0.115121
747.6	0.115828
747.459	0.116356
747.176	0.114732
747.034	0.115693
746.751	0.116554
746.61	0.115459
746.468	0.115587
746.185	0.115981
746.043	0.115712
745.76	0.116233
745.619	0.115783
745.335	0.117637
745.194	0.115957
745.052	0.116485
744.769	0.116328
744.627	0.116446
744.344	0.117295
744.202	0.117318
744.061	0.116648
743.777	0.117065
743.636	0.116919
743.352	0.116251
743.211	0.116613
743.069	0.117856
742.785	0.117945
742.644	0.118098
742.36	0.117846
742.219	0.116975
741.935	0.118487
741.793	0.117603
741.652	0.118017
741.368	0.118257
741.226	0.118265
740.942	0.117793
740.801	0.117393
740.659	0.118342
740.375	0.118207
740.233	0.119232
739.95	0.118942
739.808	0.119639
739.666	0.118945
739.382	0.117322
739.24	0.119561
738.956	0.119838
738.814	0.118686
738.531	0.119476
738.389	0.118563
738.247	0.119751
737.963	0.119302
737.821	0.119342
737.537	0.119141
737.395	0.119912
737.253	0.119635
736.969	0.119659
736.827	0.120273
736.543	0.120383
736.401	0.12121
736.259	0.119709
735.975	0.12007
735.832	0.12052
735.548	0.119745
735.406	0.120422
735.264	0.121411
734.98	0.120996
734.838	0.120952
734.553	0.120993
734.411	0.120556
734.269	0.121336
733.985	0.120651
733.843	0.121267
733.558	0.121646
733.416	0.121739
733.132	0.121967
732.99	0.122803
732.847	0.121826
732.563	0.122277
732.421	0.121069
732.136	0.122428
731.994	0.121641
731.852	0.122507
731.567	0.122342
731.425	0.122222
731.14	0.122768
730.998	0.122437
730.856	0.122152
730.571	0.122823
730.428	0.123046
730.144	0.123448
730.001	0.123351
729.859	0.123569
729.574	0.122961
729.432	0.122686
729.147	0.123463
729.005	0.123398
728.862	0.123504
728.577	0.123374
728.435	0.124312
728.15	0.124198
728.008	0.124714
727.865	0.12407
727.58	0.125112
727.438	0.124508
727.153	0.125595
727.01	0.123634
726.868	0.125474
726.583	0.124576
726.44	0.125397
726.155	0.124687
726.013	0.124764
725.87	0.125701
725.585	0.124855
725.442	0.125425
725.157	0.125365
725.014	0.125413
724.729	0.125795
724.587	0.126149
724.444	0.125615
724.159	0.125957
724.016	0.126548
723.731	0.125675
723.588	0.126714
723.445	0.126178
723.16	0.126468
723.017	0.126833
722.732	0.126209
722.589	0.126591
722.446	0.127333
722.161	0.127308
722.018	0.12614
721.733	0.126713
721.59	0.127831
721.447	0.126451
721.162	0.127019
721.019	0.127715
720.733	0.127303
720.59	0.128068
720.447	0.127888
720.162	0.128519
720.019	0.127288
719.733	0.128529
719.59	0.128317
719.447	0.128854
719.162	0.128213
719.019	0.128679
718.733	0.129322
718.59	0.128814
718.447	0.128829
718.161	0.1295
718.018	0.129136
717.732	0.12972
717.589	0.128809
717.447	0.129065
717.16	0.130085
717.018	0.129584
716.731	0.130046
716.588	0.130368
716.445	0.130313
716.159	0.130743
716.016	0.130237
715.73	0.129961
715.587	0.130645
715.444	0.130556
715.158	0.130919
715.015	0.131502
714.729	0.13085
714.586	0.131185
714.442	0.131227
714.156	0.131792
714.013	0.131654
713.87	0.131216
713.584	0.130953
713.44	0.131041
713.154	0.131614
713.011	0.132242
712.868	0.131913
712.581	0.132808
712.438	0.131745
712.152	0.132002
712.008	0.132173
711.865	0.132782
711.579	0.13267
711.435	0.132964
711.149	0.13302
711.006	0.133341
710.862	0.133623
710.576	0.133769
710.432	0.133394
710.146	0.133792
710.002	0.133302
709.859	0.133861
709.572	0.133717
709.429	0.13404
709.142	0.133683
708.999	0.13392
708.856	0.133432
708.569	0.134819
708.425	0.135085
708.138	0.134539
707.995	0.134191
707.852	0.135222
707.565	0.134525
707.421	0.134913
707.134	0.135568
706.991	0.135292
706.847	0.135273
706.56	0.135385
706.417	0.135632
706.13	0.135641
705.986	0.136213
705.843	0.135851
705.556	0.136283
705.412	0.135861
705.269	0.135449
704.981	0.13576
704.838	0.137056
704.551	0.13623
704.407	0.137101
704.264	0.13706
703.976	0.137273
703.833	0.137836
703.545	0.137807
703.402	0.137715
703.258	0.13718
702.971	0.138403
702.827	0.138664
702.54	0.137639
702.396	0.137109
702.252	0.138153
701.965	0.138303
701.821	0.138106
701.534	0.138417
701.39	0.138609
701.246	0.138499
700.959	0.139201
700.815	0.138187
700.671	0.139638
700.384	0.139028
700.24	0.13873
699.952	0.139973
699.808	0.139553
699.665	0.139543
699.377	0.139738
699.233	0.13977
698.946	0.140044
698.802	0.140001
698.658	0.140823
698.37	0.140402
698.226	0.140832
697.938	0.139327
697.794	0.140581
697.65	0.141376
697.363	0.141447
697.219	0.141072
696.931	0.141975
696.787	0.141204
696.643	0.140856
696.355	0.142141
696.211	0.142294
696.067	0.141715
695.779	0.14265
695.635	0.141658
695.347	0.14232
695.203	0.142779
695.059	0.142227
694.771	0.141992
694.627	0.141985
694.339	0.143146
694.195	0.142871
694.051	0.142113
693.762	0.144251
693.618	0.144269
693.33	0.143261
693.186	0.14334
693.042	0.143516
692.754	0.143074
692.609	0.144092
692.465	0.144826
692.177	0.144286
692.033	0.144054
691.744	0.145189
691.6	0.145243
691.456	0.144971
691.168	0.143703
691.023	0.145346
690.735	0.146037
690.591	0.145253
690.446	0.14555
690.158	0.146275
690.014	0.145399
689.869	0.146113
689.581	0.146348
689.436	0.147047
689.148	0.147654
689.004	0.146381
688.859	0.146198
688.571	0.146538
688.426	0.146527
688.138	0.147071
687.993	0.1468
687.849	0.147602
687.56	0.147573
687.416	0.147282
687.271	0.14719
686.982	0.147378
686.838	0.147486
686.549	0.149739
686.405	0.148309
686.26	0.148056
685.971	0.148815
685.827	0.149387
685.538	0.148701
685.393	0.149133
685.249	0.149264
684.96	0.14858
684.816	0.149199
684.671	0.148933
684.382	0.148874
684.237	0.149397
683.948	0.150192
683.804	0.15059
683.659	0.149547
683.37	0.150662
683.226	0.150525
682.936	0.150609
682.792	0.150289
682.647	0.150562
682.358	0.15077
682.213	0.15073
682.069	0.150524
681.779	0.151315
681.635	0.151024
681.345	0.151241
681.201	0.15093
681.056	0.152006
680.767	0.153201
680.622	0.151619
680.332	0.15288
680.188	0.152515
680.043	0.152162
679.754	0.152189
679.609	0.15323
679.464	0.1529
679.175	0.152627
679.03	0.152451
678.74	0.153283
678.596	0.153912
678.451	0.15372
678.161	0.153476
678.016	0.154629
677.871	0.154248
677.582	0.154421
677.437	0.153959
677.147	0.153691
677.002	0.153999
676.857	0.153918
676.568	0.153867
676.423	0.154041
676.133	0.156823
675.988	0.155502
675.843	0.155121
675.553	0.155474
675.409	0.155723
675.264	0.156688
674.974	0.156132
674.829	0.156474
674.539	0.156009
674.394	0.156989
674.249	0.155424
673.959	0.155523
673.814	0.156646
673.669	0.15678
673.379	0.15666
673.234	0.157111
672.944	0.157297
672.799	0.156838
672.654	0.157671
672.364	0.156402
672.218	0.15742
671.928	0.158588
671.783	0.158828
671.638	0.157502
671.348	0.15811
671.203	0.157442
671.058	0.159452
670.767	0.158354
670.622	0.159704
670.332	0.159327
670.187	0.158464
670.042	0.159814
669.751	0.160159
669.606	0.159742
669.461	0.160448
669.17	0.159845
669.025	0.159057
668.735	0.161084
668.589	0.159459
668.444	0.160473
668.154	0.16222
668.008	0.161123
667.863	0.161711
667.573	0.160588
667.427	0.161353
667.137	0.161773
666.991	0.161192
666.846	0.160919
666.555	0.161021
666.41	0.161732
666.265	0.163378
665.974	0.162486
665.829	0.162379
665.538	0.162794
665.393	0.162651
665.247	0.163494
664.956	0.163761
664.811	0.163588
664.666	0.163304
664.375	0.163605
664.229	0.163864
663.938	0.164024
663.793	0.163921
663.648	0.163255
663.357	0.164334
663.211	0.164535
663.066	0.164113
662.775	0.164827
662.629	0.165141
662.338	0.165149
662.193	0.164908
662.047	0.165391
661.756	0.165837
661.611	0.165337
661.465	0.166087
661.174	0.166596
661.028	0.167195
660.737	0.166099
660.592	0.16691
660.446	0.166592
660.155	0.166593
660.009	0.166892
659.864	0.167224
659.572	0.167706
659.427	0.16709
659.135	0.167247
658.99	0.167514
658.844	0.168439
658.553	0.168488
658.407	0.167483
658.261	0.167702
657.97	0.168947
657.824	0.168315
657.533	0.169705
657.387	0.168643
657.241	0.169729
656.95	0.169618
656.804	0.169122
656.658	0.170339
656.367	0.170906
656.221	0.170822
655.929	0.169399
655.784	0.17019
655.638	0.170013
655.346	0.170212
655.2	0.17144
655.054	0.169989
654.763	0.171147
654.617	0.170837
654.471	0.169976
654.179	0.171853
654.034	0.171363
653.742	0.171684
653.596	0.1718
653.45	0.172891
653.158	0.171574
653.012	0.17221
652.866	0.171842
652.574	0.172984
652.428	0.173031
652.137	0.17253
651.991	0.172472
651.845	0.172622
651.553	0.173731
651.407	0.17281
651.261	0.173595
650.969	0.173466
650.823	0.174171
650.531	0.174937
650.385	0.173835
650.239	0.174569
649.947	0.175598
649.801	0.174111
649.654	0.174311
649.362	0.176005
649.216	0.175051
649.07	0.174362
648.778	0.175093
648.632	0.175635
648.34	0.175793
648.193	0.177332
648.047	0.177077
647.755	0.176311
647.609	0.175505
647.463	0.176651
647.17	0.176296
647.024	0.176864
646.732	0.177439
646.586	0.177294
646.439	0.177594
646.147	0.177244
646.001	0.178459
645.855	0.177884
645.562	0.178848
645.416	0.178891
645.27	0.179503
644.977	0.179122
644.831	0.17902
644.538	0.180066
644.392	0.178797
644.246	0.179205
643.953	0.179851
643.807	0.180809
643.661	0.180773
643.368	0.17985
643.222	0.179328
642.929	0.180385
642.783	0.179784
642.636	0.181432
642.343	0.182858
642.197	0.180894
642.051	0.181574
641.758	0.181826
641.611	0.182531
641.465	0.182085
641.172	0.18305
641.026	0.181015
640.733	0.182576
640.587	0.182244
640.44	0.182655
640.147	0.183738
640.001	0.184405
639.854	0.182732
639.561	0.184011
639.415	0.183363
639.268	0.184342
638.975	0.185193
638.829	0.185084
638.536	0.184588
638.389	0.184907
638.243	0.185363
637.949	0.185265
637.803	0.184701
637.656	0.184821
637.363	0.186099
637.217	0.185728
637.07	0.184824
636.777	0.184375
636.63	0.185299
636.337	0.186705
636.19	0.18655
636.044	0.187117
635.75	0.186808
635.604	0.188273
635.457	0.187871
635.164	0.188057
635.017	0.187655
634.87	0.188173
634.577	0.187938
634.43	0.188035
634.137	0.188323
633.99	0.189079
633.843	0.189507
633.55	0.189198
633.403	0.189566
633.256	0.189149
632.963	0.190209
632.816	0.189556
632.669	0.189537
632.376	0.190428
632.229	0.190094
631.935	0.189939
631.788	0.190682
631.642	0.190939
631.348	0.191249
631.201	0.191667
631.054	0.191373
630.761	0.191467
630.614	0.191595
630.467	0.192772
630.173	0.192318
630.026	0.192479
629.732	0.192736
629.586	0.19337
629.439	0.193203
629.145	0.19265
628.998	0.193518
628.851	0.193391
628.557	0.194057
628.41	0.194317
628.263	0.193747
627.969	0.194709
627.822	0.195042
627.528	0.195091
627.381	0.194827
627.234	0.195242
626.94	0.195662
626.793	0.195736
626.646	0.195499
626.352	0.19667
626.205	0.196121
626.058	0.19677
625.764	0.197736
625.617	0.197257
625.47	0.197285
625.176	0.197413
625.029	0.19714
624.734	0.197838
624.587	0.197542
624.44	0.197682
624.146	0.19778
623.999	0.197663
623.852	0.197905
623.557	0.198968
623.41	0.198651
623.263	0.198791
622.969	0.198846
622.821	0.19954
622.527	0.200021
622.38	0.199263
622.233	0.199875
621.938	0.200641
621.791	0.201036
621.644	0.201169
621.349	0.201181
621.202	0.200869
621.055	0.201874
620.76	0.202024
620.613	0.200863
620.466	0.201675
620.171	0.202787
620.024	0.20262
619.729	0.202257
619.582	0.203222
619.435	0.202282
619.14	0.203105
618.993	0.203281
618.845	0.203689
618.551	0.203911
618.403	0.204395
618.256	0.20403
617.961	0.203665
617.814	0.204146
617.666	0.205263
617.371	0.204951
617.224	0.205586
616.929	0.205909
616.782	0.205372
616.634	0.205679
616.34	0.205842
616.192	0.20596
616.045	0.205904
615.75	0.20673
615.602	0.206953
615.455	0.20805
615.16	0.20848
615.012	0.206384
614.865	0.208139
614.57	0.207757
614.422	0.208161
614.127	0.208205
613.98	0.208259
613.832	0.209101
613.537	0.208488
613.389	0.209041
613.242	0.209963
612.947	0.210645
612.799	0.210369
612.651	0.210818
612.356	0.211242
612.209	0.210212
612.061	0.211575
611.766	0.211486
611.618	0.211685
611.471	0.211658
611.175	0.212119
611.028	0.211407
610.732	0.21207
610.585	0.21212
610.437	0.212393
610.141	0.212515
609.994	0.212778
609.846	0.212904
609.551	0.213546
609.403	0.21455
609.255	0.213664
608.96	0.215171
608.812	0.214745
608.664	0.214027
608.369	0.214088
608.221	0.214453
608.073	0.215658
607.778	0.216484
607.63	0.215712
607.334	0.216654
607.186	0.216392
607.039	0.216497
606.743	0.217316
606.595	0.217239
606.447	0.217343
606.152	0.217019
606.004	0.217591
605.856	0.217551
605.56	0.217991
605.412	0.217897
605.264	0.218186
604.968	0.218632
604.821	0.219002
604.673	0.218825
604.377	0.219997
604.229	0.21976
603.933	0.220396
603.785	0.219828
603.637	0.220953
603.341	0.22027
603.193	0.220836
603.045	0.221493
602.749	0.221018
602.601	0.221683
602.453	0.221852
602.157	0.223347
602.009	0.222385
601.861	0.222318
601.565	0.223323
601.417	0.222721
601.269	0.222416
600.973	0.223321
600.825	0.223714
600.529	0.224826
600.381	0.223822
600.233	0.224656
599.937	0.225408
599.788	0.225148
599.64	0.224827
599.344	0.226095
599.196	0.225357
599.048	0.22618
598.752	0.226612
598.604	0.227002
598.455	0.226656
598.159	0.226503
598.011	0.226381
597.863	0.22712
597.566	0.227685
597.418	0.227609
597.27	0.227984
596.973	0.228225
596.825	0.22834
596.529	0.229046
596.381	0.2288
596.232	0.228926
595.936	0.229779
595.788	0.229103
595.639	0.229382
595.343	0.23052
595.194	0.229989
595.046	0.230025
594.75	0.230783
594.601	0.231345
594.453	0.230696
594.156	0.230865
594.008	0.231829
593.86	0.232297
593.563	0.2328
593.415	0.232736
593.266	0.232804
592.97	0.23378
592.821	0.233142
592.673	0.234013
592.376	0.233906
592.228	0.234088
591.931	0.234783
591.783	0.234012
591.634	0.234619
591.337	0.234991
591.189	0.234597
591.04	0.236389
590.743	0.235479
590.595	0.236523
590.447	0.236771
590.15	0.236419
590.001	0.236959
589.853	0.236664
589.556	0.237613
589.407	0.237094
589.259	0.238296
588.962	0.238869
588.813	0.238843
588.665	0.238945
588.367	0.239191
588.219	0.239788
588.07	0.23955
587.773	0.240636
587.625	0.239598
587.327	0.239353
587.179	0.240634
587.03	0.240798
586.733	0.242307
586.585	0.242212
586.436	0.240234
586.139	0.241002
585.99	0.240943
585.841	0.242655
585.544	0.242199
585.395	0.242613
585.247	0.243401
584.949	0.243336
584.801	0.243542
584.652	0.244038
584.355	0.244934
584.206	0.245035
584.057	0.245003
583.76	0.245077
583.611	0.245858
583.462	0.24533
583.165	0.246354
583.016	0.245686
582.867	0.246964
582.57	0.246806
582.421	0.246552
582.272	0.247267
581.975	0.247464
581.826	0.248835
581.528	0.248023
581.38	0.248154
581.231	0.24801
580.933	0.248149
580.784	0.249014
580.636	0.249279
580.338	0.249989
580.189	0.250603
580.04	0.250714
579.742	0.250461
579.594	0.2504
579.445	0.250704
579.147	0.251416
578.998	0.251937
578.849	0.251865
578.551	0.252376
578.402	0.25243
578.254	0.252854
577.956	0.253504
577.807	0.253234
577.658	0.253204
577.36	0.254113
577.211	0.25413
577.062	0.254473
576.764	0.253992
576.615	0.254275
576.466	0.255228
576.168	0.256041
576.019	0.255806
575.87	0.256075
575.572	0.256223
575.423	0.256547
575.274	0.256691
574.976	0.256828
574.827	0.257159
574.529	0.257443
574.38	0.257776
574.23	0.258366
573.932	0.25823
573.783	0.258598
573.634	0.259523
573.336	0.259136
573.187	0.259453
573.038	0.25948
572.739	0.259858
572.59	0.260681
572.441	0.261166
572.143	0.260924
571.994	0.260658
571.845	0.260865
571.546	0.261696
571.397	0.262145
571.248	0.262728
570.949	0.262256
570.8	0.262908
570.651	0.262722
570.353	0.263421
570.203	0.264168
570.054	0.264456
569.756	0.264447
569.606	0.265342
569.457	0.264448
569.159	0.265698
569.009	0.265774
568.86	0.265803
568.562	0.266381
568.412	0.266273
568.263	0.266129
567.964	0.268066
567.815	0.267445
567.666	0.267721
567.367	0.26843
567.218	0.268834
567.068	0.269023
566.77	0.269656
566.62	0.269144
566.471	0.269352
566.172	0.270691
566.023	0.270639
565.874	0.270732
565.575	0.271063
565.425	0.271765
565.127	0.272128
564.977	0.272006
564.828	0.271808
564.529	0.272693
564.38	0.272721
564.23	0.272682
563.931	0.273997
563.782	0.273656
563.632	0.273689
563.333	0.274642
563.184	0.274608
563.034	0.275163
562.735	0.275983
562.586	0.275293
562.436	0.276418
562.137	0.277089
561.988	0.276458
561.838	0.27717
561.539	0.277697
561.39	0.277826
561.24	0.278136
560.941	0.278378
560.791	0.278797
560.642	0.278985
560.343	0.280363
560.193	0.280645
560.043	0.280317
559.744	0.28059
559.595	0.279874
559.445	0.281237
559.146	0.281458
558.996	0.281484
558.847	0.282448
558.547	0.282914
558.398	0.282721
558.248	0.283511
557.949	0.2839
557.799	0.284364
557.649	0.284033
557.35	0.284695
557.2	0.284991
557.051	0.285229
556.751	0.285464
556.601	0.285903
556.452	0.28607
556.152	0.286313
556.003	0.287325
555.853	0.287749
555.553	0.287876
555.404	0.288045
555.254	0.288132
554.954	0.288816
554.804	0.289731
554.655	0.29037
554.355	0.289937
554.205	0.290031
554.055	0.290145
553.756	0.290606
553.606	0.290615
553.456	0.291521
553.157	0.291876
553.007	0.291822
552.857	0.29254
552.557	0.293003
552.407	0.293354
552.257	0.294031
551.958	0.293733
551.808	0.294069
551.658	0.293774
551.358	0.294309
551.208	0.295332
551.058	0.295485
550.758	0.295961
550.608	0.296295
550.458	0.297165
550.159	0.296992
550.009	0.297513
549.859	0.297003
549.559	0.298516
549.409	0.298171
549.259	0.299091
548.959	0.298469
548.809	0.29894
548.659	0.299967
548.359	0.300151
548.209	0.30056
548.059	0.300581
547.759	0.301044
547.609	0.301533
547.459	0.301662
547.159	0.301947
547.009	0.302496
546.859	0.302567
546.558	0.30337
546.408	0.303575
546.258	0.304061
545.958	0.304395
545.808	0.304654
545.658	0.304645
545.358	0.305655
545.207	0.305927
545.057	0.305712
544.757	0.306575
544.607	0.306743
544.457	0.306659
544.157	0.307348
544.006	0.307573
543.856	0.307668
543.556	0.308259
543.406	0.308666
543.255	0.308495
542.955	0.309243
542.805	0.309152
542.655	0.309639
542.354	0.310505
542.204	0.310777
542.054	0.310585
541.753	0.310887
541.603	0.31121
541.453	0.31196
541.152	0.312776
541.002	0.313057
540.852	0.312652
540.551	0.313441
540.401	0.313417
540.251	0.314344
539.95	0.314576
539.8	0.314743
539.649	0.315038
539.349	0.31557
539.198	0.315754
539.048	0.316404
538.747	0.316629
538.597	0.317139
538.447	0.317374
538.146	0.317536
537.996	0.318362
537.845	0.318845
537.544	0.319387
537.394	0.320159
537.244	0.319535
536.943	0.319895
536.793	0.320257
536.642	0.320736
536.341	0.321384
536.191	0.322116
536.04	0.322247
535.74	0.322268
535.589	0.322524
535.439	0.323023
535.138	0.323626
534.987	0.323838
534.837	0.324529
534.536	0.324229
534.385	0.325554
534.235	0.326051
533.934	0.326354
533.783	0.326077
533.633	0.326714
533.332	0.326673
533.181	0.327185
533.031	0.327901
532.73	0.328289
532.579	0.329138
532.428	0.328825
532.127	0.329481
531.977	0.329358
531.826	0.330381
531.525	0.330693
531.374	0.330762
531.224	0.331032
531.073	0.330862
530.772	0.332706
530.621	0.332865
530.471	0.332965
530.169	0.333677
530.019	0.334076
529.868	0.333945
529.567	0.334585
529.416	0.334976
529.265	0.334781
528.964	0.335859
528.813	0.335623
528.663	0.336276
528.361	0.337048
528.211	0.337265
528.06	0.336816
527.759	0.337621
527.608	0.337927
527.457	0.337953
527.156	0.339265
527.005	0.339697
526.854	0.340217
526.553	0.340436
526.402	0.340331
526.251	0.340541
525.949	0.341428
525.799	0.342062
525.648	0.342062
525.346	0.342889
525.196	0.343219
525.045	0.342994
524.743	0.344029
524.592	0.344196
524.441	0.345278
524.14	0.345544
523.989	0.345498
523.838	0.345819
523.536	0.346893
523.385	0.346574
523.235	0.34734
522.933	0.348116
522.782	0.347965
522.631	0.348918
522.329	0.349661
522.178	0.350013
522.028	0.350206
521.726	0.35142
521.575	0.350718
521.424	0.350896
521.273	0.350972
520.971	0.352081
520.82	0.352762
520.669	0.353146
520.367	0.353376
520.216	0.353907
520.065	0.354055
519.763	0.355342
519.612	0.354612
519.461	0.354549
519.159	0.355543
519.008	0.355441
518.857	0.356159
518.555	0.35688
518.404	0.357216
518.253	0.357974
517.951	0.358632
517.8	0.357797
517.649	0.359087
517.347	0.359959
517.196	0.359865
517.045	0.360674
516.742	0.36113
516.591	0.361498
516.44	0.361472
516.138	0.363004
515.987	0.363776
515.836	0.364002
515.534	0.363873
515.383	0.364427
515.231	0.364919
514.929	0.366299
514.778	0.366203
514.627	0.366562
514.324	0.366914
514.173	0.367031
514.022	0.36773
513.871	0.368114
513.568	0.369247
513.417	0.369278
513.266	0.369365
512.964	0.370211
512.812	0.370549
512.661	0.370916
512.359	0.371255
512.208	0.371838
512.056	0.372915
511.754	0.373286
511.603	0.373318
511.451	0.373814
511.149	0.374817
510.998	0.375009
510.846	0.375228
510.544	0.376019
510.392	0.376055
510.241	0.377093
509.938	0.378516
509.787	0.377622
509.636	0.378145
509.333	0.378616
509.182	0.379752
509.031	0.380587
508.728	0.381182
508.577	0.381523
508.425	0.381489
508.274	0.381973
507.971	0.382392
507.82	0.38238
507.668	0.383323
507.366	0.38377
507.214	0.383978
507.063	0.383881
506.76	0.384897
506.608	0.385758
506.457	0.385757
506.154	0.386278
506.003	0.387178
505.851	0.38707
505.548	0.38765
505.397	0.389224
505.246	0.389546
504.943	0.390182
504.791	0.390342
504.64	0.390683
504.337	0.391811
504.185	0.392367
504.034	0.392577
503.731	0.393507
503.579	0.393201
503.428	0.393755
503.125	0.394769
502.973	0.395709
502.822	0.395778
502.67	0.396237
502.367	0.39701
502.215	0.396896
502.064	0.397457
501.761	0.398882
501.609	0.399688
501.458	0.399143
501.154	0.400165
501.003	0.400318
500.851	0.400451
500.548	0.401564
500.396	0.401931
500.245	0.403392
499.942	0.403847
499.79	0.403601
499.638	0.403963
499.335	0.405038
499.183	0.405474
499.032	0.405282
498.728	0.406881
498.577	0.405679
498.425	0.406549
498.273	0.407138
497.97	0.408817
497.818	0.40963
497.666	0.409393
497.363	0.409741
497.211	0.410591
497.06	0.410549
496.756	0.412997
496.604	0.41277
496.453	0.413255
496.149	0.413794
495.998	0.413801
495.846	0.413885
495.542	0.415818
495.39	0.416096
495.239	0.415997
494.935	0.417618
494.783	0.417164
494.632	0.417967
494.328	0.4194
494.176	0.419654
494.024	0.420491
493.872	0.420416
493.569	0.421226
493.417	0.421565
493.265	0.422459
492.961	0.422919
492.81	0.423114
492.658	0.423496
492.354	0.4233
492.202	0.424115
492.05	0.424873
491.747	0.426535
491.595	0.426193
491.443	0.426566
491.139	0.426709
490.987	0.427914
490.835	0.428729
490.531	0.429625
490.379	0.430105
490.227	0.43016
490.075	0.430397
489.772	0.432586
489.62	0.433573
489.468	0.433763
489.164	0.434186
489.012	0.434856
488.86	0.434769
488.556	0.436082
488.404	0.435764
488.252	0.436939
487.948	0.43774
487.796	0.438066
487.644	0.438037
487.34	0.438647
487.188	0.438356
487.036	0.439249
486.732	0.440314
486.579	0.441366
486.428	0.441304
486.275	0.442244
485.971	0.443489
485.819	0.443942
485.667	0.444003
485.363	0.446544
485.211	0.44707
485.059	0.446988
484.755	0.447896
484.603	0.448075
484.45	0.448363
484.146	0.449211
483.994	0.449621
483.842	0.449615
483.538	0.449436
483.385	0.450905
483.233	0.451554
482.929	0.453017
482.777	0.453072
482.625	0.453187
482.473	0.454071
482.168	0.456032
482.016	0.456373
481.864	0.456623
481.559	0.457827
481.407	0.457647
481.255	0.458733
480.951	0.46011
480.798	0.460843
480.646	0.461476
480.342	0.461767
480.189	0.461981
480.037	0.463441
479.733	0.464732
479.58	0.465325
479.428	0.465928
479.276	0.466191
478.971	0.467125
478.819	0.467571
478.667	0.46877
478.362	0.46973
478.21	0.470463
478.058	0.471654
477.753	0.472212
477.601	0.47175
477.448	0.472622
477.144	0.473687
476.991	0.47435
476.839	0.475049
476.534	0.474956
476.382	0.476045
476.229	0.476405
475.925	0.477466
475.772	0.478246
475.62	0.478707
475.468	0.479658
475.163	0.480398
475.01	0.481881
474.858	0.482793
474.553	0.483273
474.401	0.483057
474.248	0.484647
473.943	0.485848
473.791	0.486409
473.639	0.487552
473.334	0.489267
473.181	0.48901
473.029	0.488193
472.724	0.489995
472.572	0.490031
472.419	0.4914
472.267	0.491471
471.962	0.49223
471.809	0.492419
471.656	0.493231
471.351	0.494455
471.199	0.496412
471.046	0.497524
470.741	0.497795
470.589	0.497636
470.436	0.498438
470.131	0.499594
469.979	0.500647
469.826	0.501887
469.674	0.501707
469.368	0.502971
469.216	0.502807
469.063	0.503517
468.758	0.50618
468.606	0.506172
468.453	0.506106
468.148	0.506902
467.995	0.506974
467.843	0.507989
467.537	0.509793
467.385	0.509928
467.232	0.51053
466.927	0.511751
466.774	0.51128
466.622	0.512551
466.469	0.513875
466.164	0.515121
466.011	0.51534
465.858	0.516172
465.553	0.516715
465.4	0.517524
465.248	0.517905
464.942	0.519953
464.789	0.520024
464.637	0.520764
464.331	0.521615
464.179	0.522255
464.026	0.523386
463.873	0.52379
463.568	0.524906
463.415	0.525842
463.262	0.526146
462.957	0.527435
462.804	0.528303
462.651	0.528991
462.346	0.530407
462.193	0.53114
462.04	0.531118
461.735	0.532476
461.582	0.53324
461.429	0.534186
461.276	0.535162
460.971	0.535569
460.818	0.536069
460.665	0.536234
460.359	0.538686
460.206	0.53878
460.053	0.538947
459.748	0.540821
459.595	0.540811
459.442	0.540626
459.136	0.543725
458.983	0.544479
458.831	0.546281
458.525	0.546793
458.372	0.546278
458.219	0.54735
458.066	0.548754
457.76	0.55092
457.608	0.551527
457.455	0.551413
457.149	0.552921
456.996	0.553088
456.843	0.554284
456.537	0.556245
456.384	0.556597
456.231	0.55835
455.925	0.5591
455.772	0.559161
455.619	0.559973
455.466	0.560997
455.16	0.562607
455.007	0.563487
454.854	0.564161
454.548	0.565504
454.395	0.565979
454.242	0.567206
453.936	0.568891
453.783	0.568631
453.63	0.569532
453.324	0.570765
453.171	0.571246
453.018	0.572342
452.865	0.573042
452.559	0.574717
452.406	0.575015
452.253	0.575762
451.947	0.576805
451.794	0.580048
451.641	0.580091
451.334	0.581271
451.181	0.582628
451.028	0.582473
450.875	0.583108
450.569	0.585425
450.416	0.585748
450.263	0.585856
449.957	0.587285
449.803	0.588356
449.65	0.588329
449.344	0.590661
449.191	0.591172
449.038	0.592375
448.731	0.593287
448.578	0.593557
448.425	0.593996
448.272	0.595154
447.965	0.597252
447.812	0.598742
447.659	0.598057
447.353	0.599665
447.199	0.599487
447.046	0.601009
446.74	0.6046
446.587	0.605233
446.433	0.604751
446.127	0.605865
445.974	0.606045
445.82	0.607562
445.667	0.607947
445.361	0.610288
445.207	0.611112
445.054	0.611901
444.748	0.613146
444.594	0.61362
444.441	0.615164
444.134	0.617669
443.981	0.617719
443.828	0.618237
443.675	0.618719
443.368	0.620357
443.214	0.621197
443.061	0.623447
442.755	0.624583
442.601	0.625645
442.448	0.62517
442.141	0.626912
441.988	0.627955
441.834	0.629411
441.528	0.631053
441.374	0.630754
441.221	0.631728
441.068	0.631913
440.761	0.634213
440.608	0.634777
440.454	0.636152
440.147	0.637845
439.994	0.638979
439.841	0.638355
439.534	0.640595
439.38	0.641494
439.227	0.643354
439.073	0.643302
438.767	0.645971
438.613	0.644629
438.46	0.64638
438.153	0.649067
437.999	0.649008
437.846	0.6508
437.539	0.65158
437.385	0.651833
437.232	0.65246
436.925	0.655204
436.771	0.657826
436.618	0.657171
436.464	0.657906
436.157	0.658181
436.004	0.660069
435.85	0.661404
435.543	0.663271
435.39	0.664783
435.236	0.664671
434.929	0.666371
434.776	0.667078
434.622	0.66868
434.469	0.669559
434.161	0.670744
434.008	0.671876
433.854	0.671602
433.547	0.673808
433.393	0.674755
433.24	0.675954
432.933	0.677647
432.779	0.678826
432.625	0.678259
432.472	0.681043
432.165	0.68277
432.011	0.683092
431.857	0.683988
431.55	0.68644
431.396	0.686003
431.243	0.686316
430.935	0.689472
430.782	0.691735
430.628	0.69117
430.474	0.692596
430.167	0.694451
430.014	0.693898
429.86	0.695598
429.552	0.698881
429.399	0.698597
429.245	0.700285
428.938	0.701092
428.784	0.70385
428.63	0.703353
428.476	0.704731
428.169	0.706337
428.015	0.707869
427.861	0.709525
427.554	0.709862
427.4	0.711057
427.247	0.712625
426.939	0.715301
426.785	0.714776
426.632	0.71729
426.324	0.719336
426.17	0.71918
426.016	0.720892
425.863	0.722284
425.555	0.723579
425.401	0.724627
425.247	0.724646
424.94	0.728019
424.786	0.727847
424.632	0.729429
424.325	0.731212
424.171	0.733238
424.017	0.73251
423.863	0.731645
423.555	0.735577
423.401	0.736505
423.248	0.737719
422.94	0.740239
422.786	0.741022
422.632	0.741477
422.324	0.744423
422.17	0.746773
422.017	0.744309
421.863	0.744912
421.555	0.747291
421.401	0.747358
421.247	0.748022
420.939	0.750484
420.785	0.752122
420.631	0.753342
420.324	0.754902
420.17	0.754686
420.016	0.754892
419.862	0.75661
419.554	0.759869
419.4	0.76028
419.246	0.762412
418.938	0.761806
418.784	0.763626
418.63	0.765827
418.476	0.767045
418.168	0.76895
418.014	0.769219
417.86	0.769512
417.552	0.771706
417.398	0.773273
417.244	0.775347
416.936	0.777959
416.782	0.778238
416.628	0.778801
416.474	0.778481
416.166	0.782375
416.012	0.783277
415.858	0.78536
415.549	0.785501
415.395	0.785661
415.241	0.786059
414.933	0.789194
414.779	0.79022
414.625	0.79183
414.471	0.792255
414.163	0.793203
414.009	0.793135
413.854	0.795776
413.546	0.797214
413.392	0.799342
413.238	0.799774
412.93	0.801687
412.776	0.800722
412.622	0.803058
412.467	0.804947
412.159	0.805893
412.005	0.807069
411.851	0.807907
411.542	0.809328
411.388	0.810723
411.234	0.81034
410.926	0.814215
410.772	0.815352
410.617	0.814652
410.463	0.815963
410.155	0.817536
410.001	0.818994
409.846	0.821078
409.538	0.823439
409.384	0.823127
409.229	0.82438
409.075	0.824161
408.767	0.826823
408.613	0.82906
408.458	0.828762
408.15	0.829977
407.995	0.830642
407.841	0.831413
407.533	0.834705
407.378	0.835384
407.224	0.835422
407.07	0.836978
406.761	0.838188
406.607	0.839439
406.453	0.84131
406.144	0.844594
405.99	0.844439
405.836	0.844715
405.527	0.846168
405.373	0.846859
405.218	0.846906
405.064	0.848404
404.755	0.852037
404.601	0.852657
404.447	0.852345
404.138	0.854545
403.984	0.855951
403.829	0.85639
403.675	0.857514
403.366	0.858683
403.212	0.859457
403.057	0.860854
402.748	0.863897
402.594	0.865496
402.44	0.864464
402.131	0.869234
401.977	0.86841
401.822	0.868757
401.668	0.86894
401.359	0.872026
401.204	0.873806
401.05	0.874828
400.741	0.87667
400.587	0.877203
400.432	0.878184
[truncated: 502 more rows]

## Sheet: antimicrobial activity
Antimicrobial activity of P. lingam, spore germination (growth inhibition (%))
concentration (mg/l)	NP			Ions
0	0	0	0	0	0	0
10	0	3.8	20.9	15.8	16	21.3
20	29.5	55.1	35.2	42.2	25.6	32.7
40	69.3	75.3	80.8	92.8	64.4	60.5
80	99.4	99.4	99.6	99.4	99.3	99.3
Antimicrobial activity of P. lingam, mycelium growth (growth inhibition (%))
concentration (mg/l)	NP			Ions
0	0	0	0	0	0	0
10	0	0	4.8	0.1	0	0
20	10.7	0	0	1.3	0	0
40	9.5	2.4	13.4	5.7	0	0
80	5.4	2.1	19	0	0	0

## Sheet: inoculation test
Inoculation test, treatment 24 h before inoculation, relative area of lesions (%)												Inoculation test, treatment 24 h after inoculation, relative area of lesions (%)
mock	NP (17 mg/l)	I (17 mg/l)	mix (17 mg/l)	NP (35 mg/l)	I (35 mg/l)	mix (35 mg/l)	NP (70 mg/l)	I (70 mg/l)	mix (70 mg/l)			mock	NP (35 mg/l)	I (35 mg/l)	mix (35 mg/l)
118.66	138.98	120.95	74.1	153.17	41.68	126.42	110.66	57.9	107.74			141.368	131.805	118.771	77.876
173.14	83.22	97.41	104.3	116.8	43.94	88.55	121.23	60.78	71.96			146.175	92.9826	112.629	88.7214
63.41	97.48	83.89	109.95	139.19	56.26	120.16	116.29	90.95	70.08			42.8166	133.768	112.947	66.5706
95.76	109.95	127.49	57.41	192.45	99.45	156.09	95.73	55.86	60.03			55.6591	119.702	63.388	118.488
52.32	31.3	91.62	98.53	62.88	37.3	66.88	150.5	55.67	67.01			90.0763	94.1973	62.0873	74.2418
165.61	113.6	142.32	91.08	104.99	60.67	135.17	118.58	77.28	127.35			56.9151	130.246	66.632	93.8884
76.26	144.88	106.86	99.7	192.13	71.31	102.42	155.22	77.69	111.29			93.9814	151.656	72.8793	135.423
105.29	168.74	129.15	122.81	127.1	43.48	73.14	162.15	94.18	77.12			158.483	95.1022	71.7748	100.982
97.48	129.97	134.36	88.54	140.78	111.11	73.27	131.91	104.2	83.79			100.753	99.0456	72.1284	144.411
41.65	162.14	133.64	141	117.21	32.72	79.43	103.99	28.43	86.73			87.1123	58.4473	122.726	108.151
85.6	106.44	60.87	135.1	135.5	59.02	149.74	138.82	77.17	59.71			132.989	37.6413	169.379	77.4182
185.49	117.83	122.35	132.43	120.44	49.93	123.48	137.34	57.07	63.19			61.6797	107.505	82.5401	94.1405
43.08	141.26	145.7	142.76	155.15	62.85	141.98	163.86	61.96	61.91			82.2442	130.967	161.869	137.711
84.1	147.13	112.04	99.37	177.6	39.2	114.19	138.72	70.01	39.22			141.049	112.782	99.7623	126.223
69.52	135.36	135.4	138.02	141.78	23.07	153.85	75.42	88.2	92			113.394	135.758	156.767	139.75
110.98	123.52	149.46	124.33	177.09	133.17	122.47	123.27	45.25	44.09			159.504	92.5683	84.243	32.6292
136.17	111.85	117.58	61.38	120.54	96.91	170.35	109.98	106.36	95.19			111.249	89.0156	40.6321	149.153
126.19	148.9	128.82	91.89	119.47	104.41	58.18	148.63	72.4	72.22			109.44	149.385	154.571	95.9473
100.02	107.58	117.73	59.27	92.3	82.97	134.67	176.45	66.06	105.99			75.885	167.905	124.256	144.146
97.16	161.27	123.69	114.44	144.82	62.17	64.28	93.22	46.47	79.86			128.787	104.356	65.4523	141.692
87.25	131.13	132.58	161.45	189.05	40.43	113.27	87.67	74.63	87.55			64.4366	84.981	134.856	75.6615
53.85	169.04	116.58	167.44	168.08	49.15	101.33	163.72	83.36	91.69			72.8195	72.2215	38.1638	22.7417
56.38	165.36	81.74	136.47	146.53	77.19	174.02	114.98	59.48	81.87			86.4919	115.296	130.3	52.5085
174.63	80.38	188.93	110.67	97.45	63.55	103.64	140.28	69.98	55.72			86.6905	99.0648	35.433	67.8658
107.56	126.49	79.29	66.57	47.69	89.57	121.53	129.32	22.77	63.74			109.082	92.8624	122.284	75.3361
53.69	121.97	43.06	88.34	130.46	147.47	67.37	71.73	76.15	41.13			36.0941	46.963	114.935	95.5366
102	60.86	89.07	127.5	137.42	103.78	109.33	48.36	50.12	101.08			68.6745	143.102	113.158	86.5006
74.13	82.02	28.28	148.97	68.25	62.67	156	93.29	34.2	121.8			149.18	76.2942	60.7436	149.621
111.04	144.53	186.68	112.6	48.91	127.42	158.05	103.61	74.06	105.16			59.0179	65.5403	29.9736	62.8365
83.4	145.01	98.38	41.6	138	52.65	102.33	163.55	79.03	67.34			140.192	104.048	104.359	89.19
96.43	123.47	135.42	92.66	98.83	136.36	150.33	104.81	42.61	41.06			63.4376	123.703	58.2919	102.277
92.15	142.8	116.51	148.89	114.79	125.22	131.36	112.57	36.45	75.72			160.536	121.994	104.321	142.232
181.25	85.43	71.8	167.26	92.21	118.59	119.94	152.5	48.81	78.92			85.3311	83.0311	85.602	120.209
65.81	71.23	125.61	123.74	123.53	98.85	90.25	95.42	44.73	104.21			62.9231	108.494	76.2294	143.178
101.26	136.29	85.82	80.69	130.24	47.86	60.66	90.28	47.78	85.87			111.043	84.226	87.5784	127.75
67.46	131.57	53.29	133.66	125.68	85.02	95.44	178.52	55.55	51.16			107.285	102.722	35.6066	136.739
81.67	80.05	79.28	60.77	132.42	53.31	79.68	100.87	43.72	59.07			74.2043	122.772	157.871	130.977
137.62	65.45	76.68	84.75	123.48	78.96	123.84	116.71	32.31	74.3			31.2618	127.084	41.7872	147.863
148.54	115.59	133.11	99.07	136.19	66.16	30.62	87.89	46.09	86.57			115.751	121.592	80.5208	124.504
82.06	134.92	39.34	87.46	133.21	78.46	120.28	110.54	103.22	76.27			116.852	71.2777	144.598	172.554
100.68	129.04	128.57	117.59	101.28	101.85	74.24	107.09	80.67	88.46			122.452	63.4467	144.099	105.87
126.52	105.42	123.16	106.79	121.14	122.02	77.41	129.08	124.75	125.64			168.527	135.705	121.206	79.3377
86.73	114.53	110.93	96.06	33.94	80.32	145.66	110.75	12.81	61.85			54.724	129.004	53.3251	49.5257
121.2	110.11	139.76	126.11	102.54	69.64	166.31	50.39	48.83	138.84			164.187	141.183	106.046	123.566
71.31	122.83			129.29	16.51	52.53	129.82	30.48	101.47			59.6382	144.747	185.659	115.727
115.68	90.35			145.02	32.8	162.63	82.22	59.33	67.58			119.102	92.5083	172.937	48.8814
52.68				125.85	39.63	136.25	135.51	60.86	60.76			85.2472	88.2734	40.9156	118.66
101.08				130.18	40.3	112.96	104.02	4.11	126.28			135.257	109.816	92.4022	105.79
146.01				125.44	45.79	104.72	56.37	34.81	76.44			87.3928	108.615	126.377	117.283
92.86				133.96	47.18	97.43	129.16	19.35	115.77			76.9614	134.906	58.9686	143.341
88.74				116.81	48.2	128.38	106.35	29.41	65.01			101.087	53.2469	70.3876	121.387
108.42				126.37	58.22	127.02	119.58	48.71	86.53			98.6381	103.75	89.4816	91.7939
71.26				105.07	58.6	130.04	142.39	57.49	64.22			94.6722	108.647	84.2941	91.4336
62.72				141.11	58.94	110.05	65.86	134.17	70.6			74.4306	80.7556	116.341	43.4778
36.63				118.02	60.1	124.25	17.16	48.68	45.51			71.9917	89.2798	82.576	57.8811
110.81				122.32	61.12	133.07	79.51	5.3	76.38			117.109	88.8153	57.313	158.002
83.01				136.78	61.48	116.47	88.08	109.14	113.1			72.8098	101.975	52.3062	94.5661
105.38				114.34	75.52	122.58	129.55	56.68	36.74			86.742		122.907	144.689
111.7				130.45	87.9	142.61	62.8	16.02	44.99			97.2732		99.6422	114.096
131.24				117.98	90.22	129.07	94.65	74.92	76.47			123.269		102.983	105.815
127.11				110.48	90.28	77.21	149.73	44.21	123.02			132.214		94.4859	127.312
115.4				127.73	105.06	112.13	119.35	44.09	70.46			86.0206		83.1714
120.28				127.55	107.02	110.97	137.12	21.26	24.55			59.8341		75.2344
106.68				129.76	118.94	132.07	135.67	105.57	114.66			86.6373		49.4826
104.17				121.56	128.32	100.24	139.18	32.04	67.43			128.861		83.6562
100.71				117.17	132.13	141.66	121.45	29.92	81.4			125.448		119.01
114.9				145.1	135.26	115.18	120.91	67.86	46.14			123.811		64.1148
				91.85		95.34		99.87	34.73			119.965		75.6101
				138.47		90.94						106.508		96.1897
												105.798
												134.325
												88.201

## Sheet: gene trascription
PR1 (realtive transcription)
Mock	0.73	1.59	1.14	0.54	0.88	1.21	0.5	1.41	1.07	1.1	1.14	0.69	1
NP	0.75	1.11	0.65	0.63	0.42	0.65	1.57	0.44	0.26	0.2	0.13	0.95	0.65
I	8.39	8.11	9.61			7.98			1.21	3.98	1.34	1.24	5.23
mix		13.74	6.21	11.54	7.83	3.7	4.58	6.05	4.87	6.38	6.24	4.02	6.83
ICS1 (realtive transcription)
Mock	0.93	0.96	0.98	1.13	0.85	1.02	0.83	1.3	0.27	1.13	1.38	1.21
NP	1.13	1.31	0.88	0.98	0.43	1.05	1.06	0.71	1.2	1.56	1.11	1.59
I	1.1	1.08	0.91	1.17	1.02	1.04	0.97	1.04	2.28	1.98	1.62	2.72
mix	1.42	1.19	0.96	0.89	1.54	1.47	1.14	1.79	2.78	7.15	3.99	3.44
PAL (realtive transcription)
Mock	1.641	0.803	0.59	0.965
NP	0.3971	0.517	0.47	0.4801
I	0.650226	0.894694	0.954381	0.982072
mix	1.0518	0.6665	0.87874	0.739783
LOX3 (realtive transcription)
Mock	1.32	0.85	0.87	0.96	1.38	0.92	0.77	0.93	1.2	1.02	0.85	0.93
NP	0.89	0.91	1.13	0.94	1.45	1.05	0.58	1.48	1.06	1.6	4.71	0.86
I	0.98	0.89	0.87	0.89	1.41	5.28	1.91	0.23	0.71	0.69	0.61	0.71
mix	0.99	1.04	0.92	1.12	1.61	3.77	2.6	0.84	0.84	1.07	1.09	0.8
VSP2 (realtive transcription)
Mock	0.47	1.51	0.67	1.35	0.89	0.96	1.07	1.08		0.66	1.34	1
NP	0.56	0.21	0.48	0.4	0.24	1.22	0.74	0.73	1.22	2.13	0.98	0.95
I	0.17	0.27	0.35	0.41	0.64	0.39	0.37	0.44	1.35	1.05	2.01	1.11
mix	0.04	0.16	0.35	0.03	0.63	0.63	0.39	0.24	3.75	1.22	0.52	0.67
AOS (realtive transcription)
Mock	1.03	1.05	0.63	1.29	1.31	0.86	0.77	1.05	1.22	0.89	0.94	0.95
NP	0.71	0.65	0.54	1.12	0.94	0.93	0.77	0.87	0.91	1.15	2.12	0.88
I	1.28	1.75	1.18	1.51	1.24	1.93	1.28	0.79	1.18	0.72	0.85	0.88
mix	0.57	0.98	1.14	0.52	1.34	1.33	1.19	0.8	0.21	0.78	0.84	0.82
HEL (realtive transcription)
Mock	1.32	0.85	0.87	0.96	1.49	1.09	0.75	0.66	1.25	1.04	0.98	0.73
NP	0.89	0.91	1.13	0.94	2.8	1.78	0.78	1.18	0.85	1.71	1.04	2.06
I	0.98	0.89	0.87	0.89	1.51	3.49	2.77	0.14	1.1	0.93	0.45	0.67
mix	0.99	1.04	0.92	1.12	1.5	2.54	2.71	2.48	1.59	2.24	2.52	1.38
SAG12 (realtive transcription)
Mock	1.32	0.85	0.87	0.96	0.97	0.98	0.88	1.16	0.61	0.86	0.94	1.58
NP	0.89	0.91	1.13	0.94	3.36	0.98	1	1.19	0.39	0.89	0.37	0.12
I	0.98	0.89	0.87	0.89	0.96	0.81	0.86	0.96	0.13	0.1	1.2	0.11
mix	0.99	1.04	0.92	1.12	0.85	0.82	1.07	0.9	0.1	0.09	0.12	0.1
RD26 (realtive transcription)
Mock	1.8	0.69	0.65	0.86	2.28	0.54	0.52	0.65	0.8	0.9	0.98	1.31
NP	0.64	0.8	0.55	0.91	0.14	0.48	0.49	0.37	1.1	1.27	1.67	1.23
I	0.96	0.84	0.76	0.87	0.76	0.88	0.63	0.56	1.1	1.09	1	1
mix	0.59	0.69	0.64	0.49	0.54	0.58	0.48	0.41	0.87	1	0.92	1.1

## Sheet: AOE activity
CAT (μmol(H2O2)/g(FW)/min)
Mock	161.25	167.7	174.15
NP	135.45	141.9	154.8
I	148.35	161.25	167.7
mix	129	116.1	154.8
GPX (μmol(tetraguajacol)/g(FW)/min)
Mock	0.363	0.363	0.41
NP	0.384	0.389	0.379
I	0.389	0.342	0.368
mix	0.42	0.379	0.379
APX (μmol(AsA)/g(FW)/min)
Mock	1.157	1.157	1.254
NP	1.254	1.157	1.254
I	1.157	1.061	1.157
mix	1.254	1.254	1.254
GR (μmol(NADPH)/g(FW)/min)
Mock	0.569	0.399	0.617
NP	0.556	0.46	0.556
I	0.544	0.593	0.617
mix	0.556	0.605	0.605

## Sheet: dry weight
FW (g)
mock	1.2653	1.157	1.169	1.2598	1.2636	0.9438	0.998	0.912	0.647
NP	1.106	1.352	1.166	1.0471	0.9684	0.8811	1.621	1.154	1.212
I	1.465	1.453	1.517	0.9144	0.8842	0.9168	1.088	0.785	0.766
mix	1.2712	1.474	1.398	0.8542	0.8354	0.7506	1.0172	0.99	0.886
DW (g)
mock	0.104	0.09	0.087	0.088	0.0933	0.0643	0.0775	0.0744	0.0501
NP	0.081	0.101	0.086	0.0789	0.0586	0.0602	0.1209	0.0858	0.0884
I	0.103	0.104	0.115	0.0578	0.0597	0.0613	0.0863	0.0604	0.0601
mix	0.0852	0.109	0.104	0.059	0.061	0.0516	0.0763	0.0824	0.0718
% DW/FW
mock	8.21939	7.77874	7.44226	6.98524	7.38367	6.81288	7.76553	8.15789	7.74343
NP	7.32369	7.47041	7.37564	7.5351	6.05122	6.83237	7.45836	7.43501	7.29373
I	7.03072	7.1576	7.58075	6.32108	6.75187	6.6863	7.93199	7.69427	7.84595
mix	6.70233	7.39484	7.4392	6.90705	7.30189	6.8745	7.50098	8.32323	8.10384

## Sheet: chlorophyl
ChlA (mg/l/mm2)
mock	7.72	6.88	7.9	7.27	7.84	6.54	7.51	8.03	8.68
NP	8.09	8.25	7.6	7.02	7.78	7.43	7.96	8.64	7.33
I	8.6	8.25	8.44	7.64	8.18	8.31	8.7	8.96	8.57
mix	8.72	8.48	7.99	8.27	7.42	8.04	8.1	8.61	9.35
ChlB (mg/l/mm2)
mock	2.98	3.17	3.04	2.72	3.03	2.39	2.9	3.22	3.59
NP	3.15	3.02	2.86	2.71	3.17	2.89	3.08	3.53	2.67
I	3.49	3.26	3.43	2.91	3.28	3.35	3.63	3.76	3.53
mix	3.49	3.26	3.43	3.31	2.79	3.14	3.17	3.52	4.09
ChlA+B (mg/l/mm2)
mock	15.03	13.7	15.37	14.1	15.28	12.65	14.63	15.71	17.06
NP	15.78	15.98	14.75	13.68	15.26	14.49	15.5	16.94	14.17
I	16.85	16.12	16.53	14.85	16	16.28	17.1	17.64	16.83
mix	18.4	16.6	15.58	16.17	14.41	15.68	15.81	16.88	18.5
Car X+C (mg/l/mm2)
mock	1.59	1.54	1.65	1.53	1.67	1.37	1.56	1.68	1.85
NP	1.7	1.7	1.59	1.48	1.71	1.55	1.65	1.85	1.53
I	1.86	1.76	1.81	1.61	1.74	1.77	1.85	1.94	1.83
mix	1.82	1.81	1.7	1.78	1.59	1.73	1.71	1.83	1.99
